# Supplementary material for: Association of Alternative Dietary Patterns with Osteoporosis and Fracture Risk in Older People: A Scoping Review
Source: Nutrients. 2023 Oct 3;15(19):4255. doi: 10.3390/nu15194255 (PMC10574803; doi:10.3390/nu15194255)
Supplement: Supplementary file 1 [file nutrients-15-04255-s001.zip]

Archive with 1 entries (1 files):
- nutrients-2616353-supplementary.pdf
